# Supplementary material for: Identification of two early blood biomarkers ACHE and CLEC12A for improved risk stratification of critically ill COVID-19 patients
Source: Sci Rep. 2023 Mar 16;13:4388. doi: 10.1038/s41598-023-30158-1 (PMC10019437; doi:10.1038/s41598-023-30158-1)
Supplement: Supplementary file 2 — Supplementary Information 2. [file 41598_2023_30158_MOESM2_ESM.xlsx]

## Sheet: ReadMe
	Identification of two early blood biomarkers ACHE and CLEC12A for improved risk stratification of critically ill COVID-19 patients Simone Kattner1*, Jan Müller2,3,4*, Karolina Glanz2, Mehdi Manoochehri2, Caroline Sylvester2, Yevhen Vainshtein2, Marc Moritz Berger1, Thorsten Brenner1+, Kai Sohn2+ 1 Department of Anesthesiology and Intensive Care Medicine, University Hospital Essen, University Duis…	Supplementary Data Detection of infectious microorganisms in blood plasma of patients Library preparation and sequencing were carried out as previously described from 1 ng cell-free deoxyribonucleic acid (cfDNA) using the NEXTFLEX Cell Free DNA-Seq Library Prep Kit 2.0 (Perkin-Elmer, Waltham, MA) with a Biomek FXP liquid handling robot (Beckman Coulter, Brea, CA)(Grumaz et al. 2016). Sequencing o…
	In the "Survivors" and "Non-Survivors" sheets the following variables are given for each patient of the identification cohort:
	Variable	Description
	Species of classified reads per patient	Species to which classified reads were assigned.
	Normalized Read count	Number of classified reads (normalized to a library size of 3x10^7 reads).
	P value	Under the assumption that all read counts for a certain species are Poisson distributed based on data generated from the control group, a p value that assesses the likelihood for read abundances outside this Poisson distribution is calculated.
	SIQ score	See Grumaz et al. 2016 for calculation.
	Lambda	Expected rate of occurrence of a read for each species.
	Putative Pathogen	Is equal to 1 if this species might be considered a pathogen, or 0 if not. Putative pathogens are defined as: Normalized Read count >= 3 and p <= 0.05 and SIQ score >=10 and are not listed as contaminants.

## Sheet: Survivors
Species of classified reads per patient	Normalized Read count	P value	SIQ score	Lambda	Contaminant	Putative Pathogen
C-024-00
Achromobacter xylosoxidans	37.42	3e-15	543.37	7.56	Yes	0
Propionibacterium acnes	8.32	1	0	168.22	Yes	0
Stenotrophomonas maltophilia	5.82	0.99	0.02	13.72	Yes	0
Bradyrhizobium sp. BTAi1	0.83	0.059	1.02	0.06	No	0
Corynebacterium kroppenstedtii	0.83	0.33	0.4	0.39	No	0
Burkholderia cenocepacia	0.83	0	255.35	0	No	0
C-040-00
Achromobacter xylosoxidans	27.77	9.2e-09	223.17	7.56	Yes	0
Propionibacterium acnes	10.62	1	0	168.22	Yes	0
Modestobacter marinus	2.45	1.6e-06	14.23	0.02	No	0
Stenotrophomonas maltophilia	2.45	1	0	13.72	Yes	0
Bradyrhizobium sp. BTAi1	1.63	0.0018	4.48	0.06	No	0
Enterobacteria phage phiX174 sensu lato	1.63	1	0	14.2	Yes	0
Micrococcus luteus	0.82	0.99	0	5.02	Yes	0
Staphylococcus epidermidis	0.82	1	0	10.88	Yes	0
Escherichia coli	0.82	0.34	0.39	0.41	No	0
Human herpesvirus 7	0.82	0.046	1.1	0.05	No	0
C-065-00
Achromobacter xylosoxidans	18.64	0.00033	64.78	7.56	Yes	0
Propionibacterium acnes	4.9	1	0	168.22	Yes	0
Stenotrophomonas maltophilia	1.96	1	0	13.72	Yes	0
Enterobacteria phage phiX174 sensu lato	1.96	1	0	14.2	Yes	0
Gardnerella vaginalis	0.98	0.41	0.38	0.53	No	0
Delftia acidovorans	0.98	0.2	0.68	0.23	Yes	0
Delftia sp. Cs1-4	0.98	0.068	1.14	0.07	No	0
C-077-00
Achromobacter xylosoxidans	29.02	5.9e-10	267.8	7.56	Yes	0
Propionibacterium acnes	3.52	1	0	168.22	Yes	0
Enterobacteria phage phiX174 sensu lato	0.88	1	0	14.2	Yes	0
Stenotrophomonas maltophilia	0.88	1	0	13.72	Yes	0
Pseudomonas aeruginosa	0.88	0.9	0.04	2.31	No	0
C-078-00
Achromobacter xylosoxidans	20.75	4.3e-05	90.52	7.56	Yes	0
Propionibacterium acnes	10.79	1	0	168.22	Yes	0
Enterobacteria phage phiX174 sensu lato	1.66	1	0	14.2	Yes	0
Pseudomonas aeruginosa	0.83	0.9	0.04	2.31	No	0
Pseudomonas fluorescens	0.83	0.99	0	4.93	Yes	0
Escherichia coli	0.83	0.34	0.39	0.41	No	0
Micrococcus luteus	0.83	0.99	0	5.02	Yes	0
C-093-00
Propionibacterium acnes	33.97	1	0	168.22	Yes	0
Achromobacter xylosoxidans	32.88	7.6e-12	365.59	7.56	Yes	0
Cupriavidus necator	24.11	3.3e-49	1168.74	0.12	No	1
Stenotrophomonas maltophilia	3.29	1	0	13.72	Yes	0
Staphylococcus haemolyticus	2.19	0.021	3.68	0.58	No	0
Enterobacteria phage phiX174 sensu lato	2.19	1	0	14.2	Yes	0
Methylobacterium radiotolerans	1.1	0.0023	2.91	0.07	No	0
Methylobacterium extorquens	1.1	0.046	1.47	0.34	No	0
Xanthomonas campestris	1.1	0.99	0	7.37	Yes	0
Pseudomonas stutzeri	1.1	0.15	0.9	0.69	Yes	0
Ralstonia pickettii	1.1	0.076	1.23	0.45	Yes	0
Pseudomonas fluorescens	1.1	0.96	0.02	4.93	Yes	0
C-125-00
Propionibacterium acnes	47.71	1	0	168.22	Yes	0
Achromobacter xylosoxidans	26.51	3.4e-08	197.84	7.56	Yes	0
Stenotrophomonas maltophilia	3.53	1	0	13.72	Yes	0
Enterobacteria phage phiX174 sensu lato	2.65	1	0	14.2	Yes	0
Ralstonia pickettii	1.77	0.076	1.98	0.45	Yes	0
Bradyrhizobium sp. BTAi1	1.77	0.0018	4.86	0.06	No	0
Lactococcus lactis	1.77	0.58	0.42	1.93	Yes	0
Alicycliphilus denitrificans	0.88	0.2	0.61	0.22	Yes	0
Corynebacterium kroppenstedtii	0.88	0.33	0.43	0.39	No	0
Staphylococcus epidermidis	0.88	1	0	10.88	Yes	0
Deinococcus geothermalis	0.88	0.021	1.48	0.02	No	0
Olsenella uli	0.88	0.043	1.2	0.04	No	0
Pseudomonas aeruginosa	0.88	0.9	0.04	2.31	No	0
C-126-00
Achromobacter xylosoxidans	197.22	2.6e-200	39363.2	7.56	Yes	0
Propionibacterium acnes	43.33	1	0	168.22	Yes	0
Stenotrophomonas maltophilia	18.57	0.1	18.38	13.72	Yes	0
Delftia sp. Cs1-4	3.54	9.7e-07	21.29	0.07	No	1
Ralstonia pickettii	0.88	0.36	0.39	0.45	Yes	0
Staphylococcus lugdunensis	0.88	0.11	0.83	0.12	No	0
Rhodococcus erythropolis	0.88	0.21	0.6	0.23	Yes	0
Gardnerella vaginalis	0.88	0.41	0.34	0.53	No	0
Enterobacteria phage phiX174 sensu lato	0.88	1	0	14.2	Yes	0
Pseudomonas fluorescens	0.88	0.99	0	4.93	Yes	0
Xanthomonas campestris	0.88	1	0	7.37	Yes	0
Pseudomonas aeruginosa	0.88	0.9	0.04	2.31	No	0
C-137-00
Bacteroides fragilis	27.16	0	8355.85	0	No	1
Achromobacter xylosoxidans	21.03	1.5e-05	101.69	7.56	Yes	0
Escherichia coli	14.89	8.9e-19	268.75	0.41	No	1
Propionibacterium acnes	9.64	1	0	168.22	Yes	0
Enterobacteria phage phiX174 sensu lato	1.75	1	0	14.2	Yes	0
Stenotrophomonas maltophilia	1.75	1	0	13.72	Yes	0
Pseudomonas aeruginosa	0.88	0.9	0.04	2.31	No	0
C-149-00
Achromobacter xylosoxidans	37.77	3e-15	548.45	7.56	Yes	0
Propionibacterium acnes	8.39	1	0	168.22	Yes	0
Stenotrophomonas maltophilia	3.36	1	0	13.72	Yes	0
Caulobacter vibrioides	1.68	0	516.86	0	No	0
Enterobacteria phage phiX174 sensu lato	1.68	1	0	14.2	Yes	0
Gordonia bronchialis	0.84	0.086	0.9	0.09	No	0
C-151-00
Achromobacter xylosoxidans	23.93	1.5e-06	139.65	7.56	Yes	0
Propionibacterium acnes	4.6	1	0	168.22	Yes	0
Stenotrophomonas maltophilia	4.6	1	0	13.72	Yes	0
Enterobacteria phage phiX174 sensu lato	3.68	1	0	14.2	Yes	0
C-180-00
Achromobacter xylosoxidans	29.03	5.9e-10	267.89	7.56	Yes	0
Propionibacterium acnes	11.4	1	0	168.22	Yes	0
Stenotrophomonas maltophilia	2.07	1	0	13.72	Yes	0
Ralstonia pickettii	2.07	0.011	4.06	0.45	Yes	0
Enterobacteria phage phiX174 sensu lato	1.04	1	0	14.2	Yes	0
Staphylococcus haemolyticus	1.04	0.11	0.98	0.58	No	0

## Sheet: Non-Survivors
Species of classified reads per patient	Normalized Read count	P value	SIQ score	Lambda	Contaminant	Putative Pathogen
C-020-00
Achromobacter xylosoxidans	17.76	0.00087	54.39	7.56	Yes	0
Propionibacterium acnes	9.35	1	0	168.22	Yes	0
Stenotrophomonas maltophilia	2.8	1	0	13.72	Yes	0
Enterobacteria phage phiX174 sensu lato	2.8	1	0	14.2	Yes	0
Pseudomonas mendocina	0.93	0.25	0.56	0.29	No	0
Bradyrhizobium sp. BTAi1	0.93	0.059	1.14	0.06	No	0
Human herpesvirus 7	0.93	0.046	1.25	0.05	No	0
C-076-00
Achromobacter xylosoxidans	27.7	9.2e-09	222.61	7.56	Yes	0
Propionibacterium acnes	9.83	1	0	168.22	Yes	0
Enterobacteria phage phiX174 sensu lato	3.57	1	0	14.2	Yes	0
Stenotrophomonas maltophilia	2.68	1	0	13.72	Yes	0
Xanthomonas campestris	1.79	0.99	0	7.37	Yes	0
Micrococcus luteus	0.89	0.99	0	5.02	Yes	0
Staphylococcus epidermidis	0.89	1	0	10.88	Yes	0
C-079-00
Achromobacter xylosoxidans	30.66	1.4e-10	301.85	7.56	Yes	0
Stenotrophomonas maltophilia	5.26	0.99	0.02	13.72	Yes	0
Propionibacterium acnes	3.5	1	0	168.22	Yes	0
Enterobacteria phage phiX174 sensu lato	1.75	1	0	14.2	Yes	0
Pseudomonas sp. TKP	0.88	0.62	0.19	0.96	Yes	0
C-090-00
Achromobacter xylosoxidans	27	9.2e-09	216.99	7.56	Yes	0
Propionibacterium acnes	6.97	1	0	168.22	Yes	0
Stenotrophomonas maltophilia	4.35	1	0	13.72	Yes	0
Thermus thermophilus	1.74	0.0022	4.64	0.07	No	0
Lactococcus garvieae	0.87	0.36	0.38	0.45	No	0
Micrococcus luteus	0.87	0.99	0	5.02	Yes	0
C-091-00
Achromobacter xylosoxidans	27	9.2e-09	216.99	7.56	Yes	0
Propionibacterium acnes	7.59	1	0	168.22	Yes	0
Enterobacteria phage phiX174 sensu lato	2.53	1	0	14.2	Yes	0
Stenotrophomonas maltophilia	1.69	1	0	13.72	Yes	0
Micrococcus luteus	1.69	0.96	0.03	5.02	Yes	0
Streptococcus salivarius	1.69	0.8	0.16	3.01	No	0
Staphylococcus epidermidis	0.84	1	0	10.88	Yes	0
Arthrobacter phenanthrenivorans	0.84	0.021	1.42	0.02	No	0
Pseudomonas fluorescens	0.84	0.99	0	4.93	Yes	0
C-092-00
Achromobacter xylosoxidans	9.5	0.23	6.05	7.56	Yes	0
Stenotrophomonas maltophilia	3.45	1	0	13.72	Yes	0
Enterobacteria phage phiX174 sensu lato	2.59	1	0	14.2	Yes	0
Burkholderia lata	0.86	0	264.58	0	No	0
Propionibacterium acnes	0.86	1	0	168.22	Yes	0
C-096-00
Achromobacter xylosoxidans	25.64	1.2e-07	177.03	7.56	Yes	0
Human herpesvirus 5	9.4	1.7e-24	223.49	0.02	No	1
Propionibacterium acnes	6.84	1	0	168.22	Yes	0
Stenotrophomonas maltophilia	3.42	1	0	13.72	Yes	0
Human herpesvirus 1	1.71	0	526.09	0	No	0
Gardnerella vaginalis	0.85	0.41	0.33	0.53	No	0
Ralstonia pickettii	0.85	0.36	0.37	0.45	Yes	0
C-133-00
Propionibacterium acnes	40.59	1	0	168.22	Yes	0
Achromobacter xylosoxidans	23.19	1.5e-06	135.33	7.56	Yes	0
Sulfurihydrogenibium azorense	2.49	0	766.06	0	No	0
Stenotrophomonas maltophilia	1.66	1	0	13.72	Yes	0
Xanthomonas campestris	1.66	0.99	0	7.37	Yes	0
Klebsiella pneumoniae	1.66	0.0039	4.01	0.09	No	0
Methylobacterium radiotolerans	1.66	0.0023	4.39	0.07	No	0
Enterobacteria phage phiX174 sensu lato	0.83	1	0	14.2	Yes	0
Staphylococcus epidermidis	0.83	1	0	10.88	Yes	0
Corynebacterium kroppenstedtii	0.83	0.33	0.4	0.39	No	0
C-145-00
Achromobacter xylosoxidans	30.47	1.4e-10	299.98	7.56	Yes	0
Propionibacterium acnes	6.46	1	0	168.22	Yes	0
Stenotrophomonas maltophilia	4.62	1	0	13.72	Yes	0
Enterobacteria phage phiX174 sensu lato	2.77	1	0	14.2	Yes	0
Burkholderia cenocepacia	1.85	0	569.16	0	No	0
Pseudomonas stutzeri	1.85	0.15	1.52	0.69	Yes	0
Streptococcus anginosus	0.92	0.068	1.08	0.07	No	0
Alicycliphilus denitrificans	0.92	0.2	0.64	0.22	Yes	0
Pseudomonas sp. TKP	0.92	0.62	0.19	0.96	Yes	0
C-164-00
Achromobacter xylosoxidans	31.39	3.3e-11	328.83	7.56	Yes	0
Propionibacterium acnes	2.55	1	0	168.22	Yes	0
Delftia acidovorans	1.7	0.022	2.81	0.23	Yes	0
C-170-00
Achromobacter xylosoxidans	17.36	0.00087	53.17	7.56	Yes	0
Stenotrophomonas maltophilia	3.47	1	0	13.72	Yes	0
Propionibacterium acnes	1.74	1	0	168.22	Yes	0
Enterobacteria phage phiX174 sensu lato	0.87	1	0	14.2	Yes	0
Gardnerella vaginalis	0.87	0.41	0.33	0.53	No	0
C-188-00
Achromobacter xylosoxidans	22.69	4.7e-06	120.86	7.56	Yes	0
Propionibacterium acnes	10.47	1	0	168.22	Yes	0
Enterobacteria phage phiX174 sensu lato	2.62	1	0	14.2	Yes	0
Stenotrophomonas maltophilia	2.62	1	0	13.72	Yes	0
Alicycliphilus denitrificans	1.75	0.022	2.92	0.22	Yes	0
Enterobacter aerogenes	0.87	0.023	1.42	0.02	No	0
Bradyrhizobium sp. BTAi1	0.87	0.059	1.07	0.06	No	0
Burkholderia lata	0.87	0	267.66	0	No	0

## Sheet: Known Contaminants
Known contaminants
Acidovorax ebreus
Alicycliphilus denitrificans
Amycolicicoccus subflavus
Arthrobacter arilaitensis
Azospira oryzae
Bacillus subtilis
Burkholderia xenovorans
Candidatus Accumulibacter phosphatis
Corynebacterium aurimucosum
Cupriavidus metallidurans
Delftia acidovorans
Herbaspirillum seropedicae
Nitrosomonas europaea
Ochrobactrum anthropi
Pseudoxanthomonas spadix
Ralstonia pickettii
Rhodococcus erythropolis
Stenotrophomonas maltophilia
Streptococcus equi
Streptococcus pneumoniae
Streptococcus thermophilus
Thermus scotoductus
Thiomonas intermedia
Variovorax paradoxus
Achromobacter xylosoxidans
Arthrospira platensis
Corynebacterium variabile
Kytococcus sedentarius
Lactobacillus brevis
Lactobacillus plantarum
Lactococcus lactis
Micrococcus luteus
Propionibacterium acnes
Pseudomonas fluorescens
Pseudomonas poae
Pseudomonas putida
Pseudomonas sp. TKP
Pseudomonas stutzeri
Staphylococcus epidermidis
Staphylococcus warneri
Xanthomonas campestris
Phages
Enterobacteria phage phiX174 sensu lato
Streptococcus phage 5093
Enterobacteria phage mEp235
Klebsiella phage phiKO2
Staphylococcus phage vB_SepiS-phiIPLA5
Escherichia phage vB_EcoM_JS09
Enterobacteria phage RB69
Escherichia phage vB_EcoM_PhAPEC2
Enterobacteria phage HX01
Enterobacteria phage T4 sensu lato
Enterobacteria phage RB14
Enterobacteria phage IME08
Enterobacteria phage JS10
Shigella phage SP18
Shigella phage Shfl2
Enterobacteria phage P1
Staphylococcus phage StB20
Shigella phage SfIV
Lactobacillus phage KC5a
Lactobacillus phage LF1
Lactobacillus prophage Lj771
Streptococcus phage EJ-1
Stx2-converting phage 86
Escherichia phage wV7
Escherichia phage phiV10
Enterobacteria phage mEp460
Yersinia phage L-413C
Staphylococcus phage phiETA2
Enterobacteria phage HK225
Escherichia phage vB_EcoP_PhAPEC5
Escherichia phage vB_EcoP_PhAPEC7
Escherichia phage wV8
Shigella phage pSf-1
